# Supplementary material for: Biotechnological Potential of Algerian Saffron Floral Residues: Recycling Phytochemicals with Antimicrobial Activity
Source: Biology (Basel). 2026 Jan 21;15(2):197. doi: 10.3390/biology15020197 (PMC12837405; doi:10.3390/biology15020197)
Supplement: Supplementary file 1 [file biology-15-00197-s001.zip]

Archive with 1 entries (1 files):
- biology-4069669-supplementary.pdf
